# Supplementary material for: The Impact of High BMI on Pregnancy Outcomes and Complications in Women with PCOS Undergoing IVF—A Systematic Review and Meta-Analysis
Source: J Clin Med. 2024 Mar 10;13(6):1578. doi: 10.3390/jcm13061578 (PMC10970739; doi:10.3390/jcm13061578)
Supplement: Supplementary file 1 [file jcm-13-01578-s001.zip]

Archive with 1 entries (1 files):
- jcm-2902292-Supplementary.pdf
